# Supplementary material for: Clinical Ascites and Emergency Procedure as Determinants of Surgical Risk in Patients with Advanced Chronic Liver Disease
Source: J Clin Med. 2025 Feb 8;14(4):1077. doi: 10.3390/jcm14041077 (PMC11856016; doi:10.3390/jcm14041077)
Supplement: Supplementary file 1 [file jcm-14-01077-s001.zip]

Archive with 2 entries (2 files):
- JCM_Supplementary Table S1.pdf
- JCM_Supplementary Table S2.pdf
